# Supplementary material for: Interspecies Differences in Cytomegalovirus Inhibition by Cardiac Glycosides—A Unique Role of the Alpha3 Isoform of the Na+/K+-ATPase Pump
Source: Viruses. 2025 Mar 11;17(3):398. doi: 10.3390/v17030398 (PMC11946196; doi:10.3390/v17030398)
Supplement: Supplementary file 1 [file viruses-17-00398-s001.zip]

Archive with 1 entries (1 files):
- viruses-3431893-supplementary.pdf
